# Supplementary material for: Artificial Intelligence Outperforms Physicians in General Medical Knowledge, Except in the Paediatrics Domain: A Cross-Sectional Study
Source: Bioengineering (Basel). 2025 Jun 14;12(6):653. doi: 10.3390/bioengineering12060653 (PMC12190018; doi:10.3390/bioengineering12060653)
Supplement: Supplementary file 1 [file bioengineering-12-00653-s001.zip]

Archive with 1 entries (1 files):
- bioengineering-3579907-supplementary.pdf
